# Supplementary material for: APACHE II and NUTRIC Scores for Mortality Prediction in Chronic Critical Illness: A “Right-Side” Prognostic Modeling Approach
Source: Diagnostics (Basel). 2025 Dec 16;15(24):3218. doi: 10.3390/diagnostics15243218 (PMC12731966; doi:10.3390/diagnostics15243218)
Supplement: Supplementary file 1 [file diagnostics-15-03218-s001.zip]

Archive with 1 entries (1 files):
- diagnostics-3988601-supplementary.pdf
